# Supplementary material for: Canine Brachycephaly Is Associated with a Retrotransposon-Mediated Missplicing of SMOC2
Source: Curr Biol. 2017 Jun 5;27(11):1573–1584.e6. doi: 10.1016/j.cub.2017.04.057 (PMC5462623; doi:10.1016/j.cub.2017.04.057)
Supplement: Table S3. CFA1 Critical Interval Haplotype Summary [file mmc2.xlsx]

## Sheet: Haplotype_Count
													Table S3.		PC1 Rank	1	2	3	4	5	6	7	8	9	10	11	12	13	14	15	16	17	18	19	20	21	22	23	24	25	26	27	28	29	30	31	32	33	34
															Breed n	7	6	1	1	1	5	1	10	4	2	6	4	1	2	1	7	6	8	1	1	5	1	2	2	3	1	1	1	1	16	1	1	1	83
Haplotype Number	55851360	55861753	55862036	55872520	55888331	55926125	55926872	55983871	55993399	56011863	56020217	56029511	Haplotype	Haplotype Count	Breed	PUG-	FBUL	BOST	BULD	BULM	SHIH	CHIN	BOX-	FMAS	MAST	CKCS	CHIH	PITB	LHSA	CMAS	ROTT	STAF	BORT	ACKR	LEON	BMD-	NEWF	AKIT	SHAR	DANE	CLSP	AUCD	RHOD	NEWL	LAB-	ENTL	CRES	GORD	MIXED
1	T	T	T	A	G	A	A	A	G	G	T	G	TTTAGAAAGGTG	91		14	12	2	2	2	8		19	2	1		5	1		1																			16
2	G	C	C	G	A	A	A	G	G	A	C	A	GCCGAAAGGACA	223									1	2	2		2	1		1	9	4	10			9	1			1			1		14				49
3	G	C	C	G	A	A	A	G	G	A	T	G	GCCGAAAGGATG	52										1							1	5									2				2				15
4	G	C	C	G	A	A	A	A	G	G	T	G	GCCGAAAAGGTG	3							1						1																						1
5	T	T	T	A	G	A	A	G	A	G	T	G	TTTAGAAGAGTG	5								2																				1							2
6	T	C	C	A	G	C	A	G	A	G	C	A	TCCAGCAGAGCA	1										1
7	G	C	C	G	G	A	A	G	A	G	T	A	GCCGGAAGAGTA	6										1																1									2
8	G	C	C	G	G	A	A	A	G	G	T	G	GCCGGAAAGGTG	3							1					1																							1
9	T	C	C	A	G	C	A	G	A	A	T	A	TCCAGCAGAATA	6																		2																	4
10	G	C	C	G	G	C	G	G	A	G	T	A	GCCGGCGGAGTA	35												8						1								2							1		5
11	G	C	C	G	A	A	A	G	G	G	T	G	GCCGAAAGGGTG	7											1																				1				1
12	G	C	C	G	G	A	A	G	G	A	C	A	GCCGGAAGGACA	7												1
13	G	C	C	G	G	C	G	G	A	G	C	A	GCCGGCGGAGCA	1										1
14	T	T	T	A	G	C	A	G	A	A	C	A	TTTAGCAGAACA	24												2			4				6	2															2
15	G	C	C	G	G	C	G	G	G	A	C	A	GCCGGCGGGACA	4																	4
16	T	T	C	A	G	A	A	A	G	G	T	G	TTCAGAAAGGTG	1																																			1
17	T	T	T	A	G	C	A	G	A	A	T	G	TTTAGCAGAATG	1																																			1
18	T	T	T	G	G	C	A	G	G	G	C	G	TTTGGCAGGGCG	9																																			3
19	T	T	C	A	G	A	A	G	A	G	T	G	TTCAGAAGAGTG	7
20	T	T	T	A	G	A	A	G	A	G	T	A	TTTAGAAGAGTA	5																								1											1
21	T	T	T	A	G	C	G	G	A	G	C	A	TTTAGCGGAGCA	2																								2
22	G	C	C	A	G	A	A	G	A	G	T	G	GCCAGAAGAGTG	7																															5				1
23	T	T	C	A	G	C	A	G	G	A	C	A	TTCAGCAGGACA	2																						1													1
24	T	T	T	A	G	A	A	G	A	A	C	A	TTTAGAAGAACA	10																														1	3				4
25	T	C	C	A	G	C	A	G	A	G	T	G	TCCAGCAGAGTG	17																					2										1				3
26	T	C	C	A	G	A	A	G	A	G	C	A	TCCAGAAGAGCA	1																									1
27	T	T	C	A	G	A	A	G	A	G	T	A	TTCAGAAGAGTA	27																									2				1			2		1	10
28	G	C	C	G	G	C	A	G	A	A	T	A	GCCGGCAGAATA	1																																			1
29	T	T	C	A	G	C	A	G	A	A	T	G	TTCAGCAGAATG	2																																			2
30	G	C	C	G	A	A	A	G	A	G	T	G	GCCGAAAGAGTG	11																															5				1
31	T	C	C	A	G	A	A	G	A	G	T	A	TCCAGAAGAGTA	6																							1												3
32	G	C	C	G	A	A	A	G	G	A	T	A	GCCGAAAGGATA	1																										1
33	T	C	C	G	G	C	G	G	A	G	T	A	TCCGGCGGAGTA	1																										1
34	T	C	C	G	A	A	A	G	G	A	C	A	TCCGAAAGGACA	3																																			2
35	T	C	C	G	A	A	A	G	A	G	T	A	TCCGAAAGAGTA	1																												1
36	T	T	T	A	G	A	A	G	G	A	C	A	TTTAGAAGGACA	2																																			1
37	G	C	C	G	A	A	A	G	A	A	C	A	GCCGAAAGAACA	2																															1				1
38	T	C	C	A	G	C	A	G	G	A	C	A	TCCAGCAGGACA	17																																			1
39	T	T	T	G	G	C	G	G	A	G	C	A	TTTGGCGGAGCA	2																									1										1
40	T	T	C	A	G	C	A	G	A	A	C	A	TTCAGCAGAACA	5																														1					1
41	G	C	C	G	A	A	A	G	A	G	T	A	GCCGAAAGAGTA	4																																			1
42	T	T	C	G	G	C	A	G	A	G	T	A	TTCGGCAGAGTA	3																								1
43	G	C	C	A	G	A	A	G	G	A	C	A	GCCAGAAGGACA	1
44	T	C	C	A	G	C	A	G	A	G	T	A	TCCAGCAGAGTA	5																																			1
45	T	T	C	A	G	A	A	G	A	A	T	A	TTCAGAAGAATA	12																																			6
46	G	C	C	G	A	A	A	G	G	A	C	G	GCCGAAAGGACG	1																																	1
47	T	T	T	A	G	C	G	G	G	A	C	A	TTTAGCGGGACA	1																																		1
48	T	T	C	A	G	A	A	G	A	G	C	A	TTCAGAAGAGCA	4																																			1
49	G	C	C	G	A	A	A	G	A	G	C	G	GCCGAAAGAGCG	16																																			2
50	T	T	C	G	G	A	A	G	A	A	C	A	TTCGGAAGAACA	7																																			3
51	T	T	T	A	G	A	A	G	A	G	C	A	TTTAGAAGAGCA	2																																			1
52	T	T	C	G	G	C	G	G	A	A	T	A	TTCGGCGGAATA	1
53	T	T	C	A	G	C	G	G	A	G	T	A	TTCAGCGGAGTA	3
54	T	C	C	G	G	A	A	G	G	A	C	A	TCCGGAAGGACA	9
55	T	T	T	G	G	C	G	G	A	G	T	A	TTTGGCGGAGTA	5
56	G	C	C	G	G	C	G	G	A	G	T	G	GCCGGCGGAGTG	1
57	T	T	C	A	A	A	A	G	G	A	C	A	TTCAAAAGGACA	2																																			1
58	T	T	C	A	G	A	A	G	A	A	C	A	TTCAGAAGAACA	11																																			3
59	G	C	C	G	G	C	G	G	A	A	T	A	GCCGGCGGAATA	1
60	G	T	T	A	G	C	A	G	A	G	T	A	GTTAGCAGAGTA	1
61	G	C	C	G	A	A	A	G	G	G	C	G	GCCGAAAGGGCG	2
62	T	T	C	A	G	C	G	G	G	A	C	A	TTCAGCGGGACA	4																																			1
63	T	C	C	A	G	C	A	G	A	A	C	A	TCCAGCAGAACA	8																																			2
64	G	C	C	G	A	A	A	G	A	A	T	A	GCCGAAAGAATA	1
65	G	C	C	G	G	A	A	G	A	G	T	G	GCCGGAAGAGTG	1																																			1
66	T	C	C	G	G	A	A	G	A	G	C	A	TCCGGAAGAGCA	1																																			1
67	T	T	C	A	G	C	A	G	A	G	T	A	TTCAGCAGAGTA	3																																			1
68	T	T	C	A	G	C	A	G	G	G	T	G	TTCAGCAGGGTG	1
69	G	C	C	G	A	A	A	G	G	G	C	A	GCCGAAAGGGCA	3																																			1
70	T	T	C	G	G	C	G	G	A	G	T	G	TTCGGCGGAGTG	1
71	T	T	C	G	G	A	A	G	A	G	T	G	TTCGGAAGAGTG	1
72	T	T	C	A	G	A	A	G	G	A	C	A	TTCAGAAGGACA	3																																			1
73	T	T	C	A	G	C	A	G	A	G	T	G	TTCAGCAGAGTG	1
74	T	T	C	A	G	C	A	G	A	A	T	A	TTCAGCAGAATA	1																																			1
75	G	C	C	G	G	C	A	G	A	G	T	A	GCCGGCAGAGTA	2
76	T	T	T	A	G	C	G	G	A	A	C	A	TTTAGCGGAACA	2
77	G	C	C	G	A	A	A	G	A	G	C	A	GCCGAAAGAGCA	3
78	T	T	T	G	G	C	A	G	A	G	C	A	TTTGGCAGAGCA	1																																			1
79	T	T	C	G	G	A	A	G	A	G	T	A	TTCGGAAGAGTA	2
80	T	C	C	G	A	A	A	G	G	A	T	G	TCCGAAAGGATG	1
81	G	C	C	A	G	A	A	G	A	G	C	A	GCCAGAAGAGCA	1
82	T	T	T	A	G	C	A	G	A	A	T	A	TTTAGCAGAATA	1
83	G	C	C	G	G	C	G	G	G	G	T	G	GCCGGCGGGGTG	1
84	G	C	C	A	G	C	A	G	A	G	T	G	GCCAGCAGAGTG	1
85	G	C	C	A	G	A	A	G	A	G	T	A	GCCAGAAGAGTA	1
																14	12	2	2	2	10	2	20	8	4	12	8	2	4	2	14	12	16	2	2	10	2	4	4	6	2	2	2	2	32	2	2	2	166
																7	6	1	1	1	5	1	10	4	2	6	4	1	2	1	7	6	8	1	1	5	1	2	2	3	1	1	1	1	16	1	1	1	83
[truncated: 63 more columns]

## Sheet: Haplotype_Frequency
															PC1 Rank	1	2	3	4	5	6	7	8	9	10	11	12	13	14	15	16	17	18	19	20	21	22	23	24	25	26	27	28	29	30	31	32	33	34
															Breed n	7	6	1	1	1	5	1	10	4	2	6	4	1	2	1	7	6	8	1	1	5	1	2	2	3	1	1	1	1	16	1	1	1	83
Haplotype Number	55851360	55861753	55862036	55872520	55888331	55926125	55926872	55983871	55993399	56011863	56020217	56029511	Haplotype	Haplotype Frequency	Breed	PUG-	FBUL	BOST	BULD	BULM	SHIH	CHIN	BOX-	FMAS	MAST	CKCS	CHIH	PITB	LHSA	CMAS	ROTT	STAF	BORT	ACKR	LEON	BMD-	NEWF	AKIT	SHAR	DANE	CLSP	AUCD	RHOD	NEWL	LAB-	ENTL	CRES	GORD	MIXED
1	T	T	T	A	G	A	A	A	G	G	T	G	TTTAGAAAGGTG	0.121658		1	1	1	1	1	0.8		0.95	0.25	0.25		0.625	0.5		0.5																			0.0963855
2	G	C	C	G	A	A	A	G	G	A	C	A	GCCGAAAGGACA	0.298128									0.05	0.25	0.5		0.25	0.5		0.5	0.642857	0.333333	0.625			0.9	0.5			0.166667			0.5		0.4375				0.295181
3	G	C	C	G	A	A	A	G	G	A	T	G	GCCGAAAGGATG	0.0695187										0.125							0.07	0.416667									1				0.06				0.0903614
4	G	C	C	G	A	A	A	A	G	G	T	G	GCCGAAAAGGTG	0.0040107							0.1						0.125																						0.0060241
5	T	T	T	A	G	A	A	G	A	G	T	G	TTTAGAAGAGTG	0.00668449								1																				0.5							0.0120482
6	T	C	C	A	G	C	A	G	A	G	C	A	TCCAGCAGAGCA	0.0013369										0.125
7	G	C	C	G	G	A	A	G	A	G	T	A	GCCGGAAGAGTA	0.00802139										0.125																0.166667									0.0120482
8	G	C	C	G	G	A	A	A	G	G	T	G	GCCGGAAAGGTG	0.0040107							0.1					0.08																							0.0060241
9	T	C	C	A	G	C	A	G	A	A	T	A	TCCAGCAGAATA	0.00802139																		0.166667																	0.0240964
10	G	C	C	G	G	C	G	G	A	G	T	A	GCCGGCGGAGTA	0.0467914												0.666667						0.08								0.333333							0.5		0.0301205
11	G	C	C	G	A	A	A	G	G	G	T	G	GCCGAAAGGGTG	0.00935829											0.25																				0.03				0.0060241
12	G	C	C	G	G	A	A	G	G	A	C	A	GCCGGAAGGACA	0.00935829												0.08
13	G	C	C	G	G	C	G	G	A	G	C	A	GCCGGCGGAGCA	0.0013369										0.125
14	T	T	T	A	G	C	A	G	A	A	C	A	TTTAGCAGAACA	0.0320856												0.166667			1				0.375	1															0.0120482
15	G	C	C	G	G	C	G	G	G	A	C	A	GCCGGCGGGACA	0.00534759																	0.285714
16	T	T	C	A	G	A	A	A	G	G	T	G	TTCAGAAAGGTG	0.0013369																																			0.0060241
17	T	T	T	A	G	C	A	G	A	A	T	G	TTTAGCAGAATG	0.0013369																																			0.0060241
18	T	T	T	G	G	C	A	G	G	G	C	G	TTTGGCAGGGCG	0.0120321																																			0.0180723
19	T	T	C	A	G	A	A	G	A	G	T	G	TTCAGAAGAGTG	0.00935829
20	T	T	T	A	G	A	A	G	A	G	T	A	TTTAGAAGAGTA	0.00668449																								0.25											0.0060241
21	T	T	T	A	G	C	G	G	A	G	C	A	TTTAGCGGAGCA	0.0026738																								0.5
22	G	C	C	A	G	A	A	G	A	G	T	G	GCCAGAAGAGTG	0.00935829																															0.15625				0.0060241
23	T	T	C	A	G	C	A	G	G	A	C	A	TTCAGCAGGACA	0.0026738																						0.1													0.0060241
24	T	T	T	A	G	A	A	G	A	A	C	A	TTTAGAAGAACA	0.013369																														0.5	0.09				0.0240964
25	T	C	C	A	G	C	A	G	A	G	T	G	TCCAGCAGAGTG	0.0227273																					1										0.03				0.0180723
26	T	C	C	A	G	A	A	G	A	G	C	A	TCCAGAAGAGCA	0.0013369																									0.25
27	T	T	C	A	G	A	A	G	A	G	T	A	TTCAGAAGAGTA	0.0360963																									0.5				0.5			1		0.5	0.060241
28	G	C	C	G	G	C	A	G	A	A	T	A	GCCGGCAGAATA	0.0013369																																			0.0060241
29	T	T	C	A	G	C	A	G	A	A	T	G	TTCAGCAGAATG	0.0026738																																			0.0120482
30	G	C	C	G	A	A	A	G	A	G	T	G	GCCGAAAGAGTG	0.0147059																															0.15625				0.0060241
31	T	C	C	A	G	A	A	G	A	G	T	A	TCCAGAAGAGTA	0.00802139																							0.5												0.0180723
32	G	C	C	G	A	A	A	G	G	A	T	A	GCCGAAAGGATA	0.0013369																										0.166667
33	T	C	C	G	G	C	G	G	A	G	T	A	TCCGGCGGAGTA	0.0013369																										0.166667
34	T	C	C	G	A	A	A	G	G	A	C	A	TCCGAAAGGACA	0.0040107																																			0.0120482
35	T	C	C	G	A	A	A	G	A	G	T	A	TCCGAAAGAGTA	0.0013369																												0.5
36	T	T	T	A	G	A	A	G	G	A	C	A	TTTAGAAGGACA	0.0026738																																			0.0060241
37	G	C	C	G	A	A	A	G	A	A	C	A	GCCGAAAGAACA	0.0026738																															0.03				0.0060241
38	T	C	C	A	G	C	A	G	G	A	C	A	TCCAGCAGGACA	0.0227273																																			0.0060241
39	T	T	T	G	G	C	G	G	A	G	C	A	TTTGGCGGAGCA	0.0026738																									0.25										0.0060241
40	T	T	C	A	G	C	A	G	A	A	C	A	TTCAGCAGAACA	0.00668449																														0.5					0.0060241
41	G	C	C	G	A	A	A	G	A	G	T	A	GCCGAAAGAGTA	0.00534759																																			0.0060241
42	T	T	C	G	G	C	A	G	A	G	T	A	TTCGGCAGAGTA	0.0040107																								0.25
43	G	C	C	A	G	A	A	G	G	A	C	A	GCCAGAAGGACA	0.0013369
44	T	C	C	A	G	C	A	G	A	G	T	A	TCCAGCAGAGTA	0.00668449																																			0.0060241
45	T	T	C	A	G	A	A	G	A	A	T	A	TTCAGAAGAATA	0.0160428																																			0.0361446
46	G	C	C	G	A	A	A	G	G	A	C	G	GCCGAAAGGACG	0.0013369																																	0.5
47	T	T	T	A	G	C	G	G	G	A	C	A	TTTAGCGGGACA	0.0013369																																		0.5
48	T	T	C	A	G	A	A	G	A	G	C	A	TTCAGAAGAGCA	0.00534759																																			0.0060241
49	G	C	C	G	A	A	A	G	A	G	C	G	GCCGAAAGAGCG	0.0213904																																			0.0120482
50	T	T	C	G	G	A	A	G	A	A	C	A	TTCGGAAGAACA	0.00935829																																			0.0180723
51	T	T	T	A	G	A	A	G	A	G	C	A	TTTAGAAGAGCA	0.0026738																																			0.0060241
52	T	T	C	G	G	C	G	G	A	A	T	A	TTCGGCGGAATA	0.0013369
53	T	T	C	A	G	C	G	G	A	G	T	A	TTCAGCGGAGTA	0.0040107
54	T	C	C	G	G	A	A	G	G	A	C	A	TCCGGAAGGACA	0.0120321
55	T	T	T	G	G	C	G	G	A	G	T	A	TTTGGCGGAGTA	0.00668449
56	G	C	C	G	G	C	G	G	A	G	T	G	GCCGGCGGAGTG	0.0013369
57	T	T	C	A	A	A	A	G	G	A	C	A	TTCAAAAGGACA	0.0026738																																			0.0060241
58	T	T	C	A	G	A	A	G	A	A	C	A	TTCAGAAGAACA	0.0147059																																			0.0180723
59	G	C	C	G	G	C	G	G	A	A	T	A	GCCGGCGGAATA	0.0013369
60	G	T	T	A	G	C	A	G	A	G	T	A	GTTAGCAGAGTA	0.0013369
61	G	C	C	G	A	A	A	G	G	G	C	G	GCCGAAAGGGCG	0.0026738
62	T	T	C	A	G	C	G	G	G	A	C	A	TTCAGCGGGACA	0.00534759																																			0.0060241
63	T	C	C	A	G	C	A	G	A	A	C	A	TCCAGCAGAACA	0.0106952																																			0.0120482
64	G	C	C	G	A	A	A	G	A	A	T	A	GCCGAAAGAATA	0.0013369
65	G	C	C	G	G	A	A	G	A	G	T	G	GCCGGAAGAGTG	0.0013369																																			0.0060241
66	T	C	C	G	G	A	A	G	A	G	C	A	TCCGGAAGAGCA	0.0013369																																			0.0060241
67	T	T	C	A	G	C	A	G	A	G	T	A	TTCAGCAGAGTA	0.0040107																																			0.0060241
68	T	T	C	A	G	C	A	G	G	G	T	G	TTCAGCAGGGTG	0.0013369
69	G	C	C	G	A	A	A	G	G	G	C	A	GCCGAAAGGGCA	0.0040107																																			0.0060241
70	T	T	C	G	G	C	G	G	A	G	T	G	TTCGGCGGAGTG	0.0013369
71	T	T	C	G	G	A	A	G	A	G	T	G	TTCGGAAGAGTG	0.0013369
72	T	T	C	A	G	A	A	G	G	A	C	A	TTCAGAAGGACA	0.0040107																																			0.0060241
73	T	T	C	A	G	C	A	G	A	G	T	G	TTCAGCAGAGTG	0.0013369
74	T	T	C	A	G	C	A	G	A	A	T	A	TTCAGCAGAATA	0.0013369																																			0.0060241
75	G	C	C	G	G	C	A	G	A	G	T	A	GCCGGCAGAGTA	0.0026738
76	T	T	T	A	G	C	G	G	A	A	C	A	TTTAGCGGAACA	0.0026738
77	G	C	C	G	A	A	A	G	A	G	C	A	GCCGAAAGAGCA	0.0040107
78	T	T	T	G	G	C	A	G	A	G	C	A	TTTGGCAGAGCA	0.0013369																																			0.0060241
79	T	T	C	G	G	A	A	G	A	G	T	A	TTCGGAAGAGTA	0.0026738
80	T	C	C	G	A	A	A	G	G	A	T	G	TCCGAAAGGATG	0.0013369
81	G	C	C	A	G	A	A	G	A	G	C	A	GCCAGAAGAGCA	0.0013369
82	T	T	T	A	G	C	A	G	A	A	T	A	TTTAGCAGAATA	0.0013369
83	G	C	C	G	G	C	G	G	G	G	T	G	GCCGGCGGGGTG	0.0013369
84	G	C	C	A	G	C	A	G	A	G	T	G	GCCAGCAGAGTG	0.0013369
85	G	C	C	A	G	A	A	G	A	G	T	A	GCCAGAAGAGTA	0.0013369
[truncated: 62 more columns]
